# Supplementary material for: Ciliary neurotrophic factor stimulates cardioprotection and the proliferative activity in the adult zebrafish heart
Source: NPJ Regen Med. 2019 Jan 24;4:2. doi: 10.1038/s41536-019-0064-9 (PMC6345746; doi:10.1038/s41536-019-0064-9)
Supplement: Supplementary file 3 — Suppl. Data S2 [file 41536_2019_64_MOESM3_ESM.xlsx]

## Sheet: Common_genes_0 dpt-1 dpt
			comparison between 0dpt and 1dpt
Common DE genes 0 dpt-1dpt and 0 dpt-7 dpt	Full name	Go processes	foldChange	log2FoldChange	pval	padj
col12a1b	collagen, type XII, alpha 1b	Cytosqueleton and ECM remodeling	244.912	7.93612	6.2543e-25	1.04009e-21
si:busm1-57f23.1	cystatin	Proteolysis	30.7254	4.94136	1.95607e-14	6.9922e-12
CABZ01090750.1	uncharacterized protein related to collagen	Cytosqueleton and ECM remodeling	23.6299	4.56254	9.59677e-07	5.86081e-05
txn	thioredoxin	Oxidative stress	21.5871	4.4321	4.97873e-34	2.1527e-30
spi1b	spleen focus forming virus (SFFV) proviral integration oncogene spi1b	Cell differentiation	18.556	4.21381	1.52611e-06	8.77472e-05
si:ch211-5k11.6	Uncharacterized protein	ND	18.3001	4.19378	0.000204803	0.00526472
mcm2	MCM2 minichromosome maintenance deficient 2, mitotin	Cell Cycle	16.8031	4.07066	2.25093e-17	1.43126e-14
si:ch211-39i22.1	Uncharacterized protein	ND	11.1935	3.48459	5.47631e-09	6.07141e-07
col12a1a	collagen, type XII, alpha 1a	Cytosqueleton and ECM remodeling	8.81218	3.1395	6.8427e-31	2.11332e-27
anxa5b	annexin A5b	Cytosqueleton and ECM remodeling	8.58444	3.10172	1.59488e-24	2.29864e-21
zgc:92880	Uncharacterized protein	ND	8.37262	3.06568	5.41422e-05	0.0017552
ptprt	protein tyrosine phosphatase, receptor type, t	Proteolysis	8.15562	3.02779	9.57283e-05	0.00285062
si:dkey-96g2.2	Long non-coding RNA	ND	7.53958	2.91448	7.08282e-09	7.54303e-07
col11a1b	collagen, type XI, alpha 1b	Cytosqueleton and ECM remodeling	7.24585	2.85716	0.000391621	0.00875538
si:dkey-204f11.64	guanine nucleotide-binding protein G(I)/G(S)/G(O) subunit gamma-5-like	ND	7.12427	2.83274	0.000468454	0.00994843
anxa2a	annexin A2a	Cytosqueleton and ECM remodeling	6.89553	2.78566	1.69048e-29	4.56831e-26
snai2	snail homolog 2	Cytosqueleton and ECM remodeling	6.77413	2.76004	0.000586783	0.0119226
slc16a9a	solute carrier family 16 (monocarboxylic acid transporters), member 9a	Membrane transport	6.61924	2.72667	0.000368796	0.00833289
si:ch211-105c13.3	fd10a10	Ca binding	6.54405	2.71018	6.23081e-15	2.49452e-12
colec12	collectin sub-family member 12	Cytosqueleton and ECM remodeling	6.45713	2.69089	2.91433e-10	4.28605e-08
mrc1b	mannose receptor, C type 1b	Carbohydrate binding	6.39295	2.67648	1.14349e-07	9.32871e-06
serpinh1a	serpin peptidase inhibitor, clade H (heat shock protein 47), member 1a	Cytosqueleton and ECM remodeling	5.95284	2.57358	3.57829e-15	1.57876e-12
BX548011.1	Non-coding RNAs	ND	5.24583	2.39117	4.45556e-10	6.32416e-08
olfml3b	olfactomedin-like 3b	Cytosqueleton and ECM remodeling	4.96428	2.31158	3.52029e-12	7.84588e-10
mdka	midkine-related growth factor	Cell Cycle	4.86646	2.28287	3.64614e-21	4.14873e-18
c1qb	complement component 1, q subcomponent, B chain	immune response	4.51855	2.17586	8.92876e-09	9.32516e-07
col5a1	procollagen, type V, alpha 1	Cytosqueleton and ECM remodeling	4.37721	2.13001	1.24014e-17	8.12442e-15
dbn1	drebrin-like	Cytosqueleton and ECM remodeling	4.28928	2.10074	2.18877e-05	0.000834549
si:ch73-22o12.1	Uncharacterized protein	ND	3.95266	1.98282	5.48611e-07	3.67196e-05
cmtm6	CKLF-like MARVEL transmembrane domain containing 6	ND	3.59109	1.84442	0.000693539	0.0134861
CABZ01020207.1	membrane cofactor protein-like	ND	3.49983	1.80729	0.00304372	0.0409808
KRT18 (2 of 3)	Keratin 18	Cytosqueleton and ECM remodeling	3.49411	1.80493	1.67927e-14	6.25933e-12
tlr5b	toll-like receptor 5b	immune response	3.41731	1.77286	2.41226e-07	1.79839e-05
si:ch211-11c15.3	thymosin b4	Cytosqueleton and ECM remodeling	3.33449	1.73747	0.000594719	0.0120417
si:ch211-198c19.3	Uncharacterized protein	ND	3.01687	1.59305	0.000216495	0.0455089
cxcl12a	chemokine (C-X-C motif) ligand 12a (stromal cell-derived factor 1)	immune response	2.92611	1.54899	0.00292644	0.0400168
c6	complement component 6	immune response	2.8828	1.52747	3.63044e-11	6.48648e-09
col1a1a	collagen, type I, alpha 1a	Cytosqueleton and ECM remodeling	2.72472	1.44611	2.62228e-10	3.90972e-08
CHST15	carbohydrate (N-acetylgalactosamine 4-sulfate 6-O) sulfotransferase 15	Cytosqueleton and ECM remodeling	2.59108	1.37355	0.00057817	0.0117919
mmp14a	matrix metalloproteinase 14a	Cytosqueleton and ECM remodeling	2.49364	1.31825	0.000117931	0.00339939
gas1a	growth arrest-specific 1a	Cell Cycle	2.4789	1.3097	0.00167189	0.0262107
anxa1a	annexin A1a	Cytosqueleton and ECM remodeling	2.39009	1.25707	3.31128e-08	3.03333e-06
cpn1	carboxypeptidase N, polypeptide 1	Proteolysis	2.38594	1.25456	3.19381e-05	0.0011416
ptbp3	polypyrimidine tract binding protein 3	mRNA processing	2.04672	1.03331	0.000829798	0.0154119
col1a2	collagen, type I, alpha 2	Cytosqueleton and ECM remodeling	1.97303	0.980414	1.51964e-05	0.000616255
fstl1b	follistatin-like 1b	BMP signalling	1.94979	0.963322	1.07133e-05	0.000461375
CR936442.1	Uncharacterized protein	ND	1.88765	0.916594	0.00389362	0.0495764
sparc	secreted acidic cysteine rich glycoprotein	Cytosqueleton and ECM remodeling	1.75867	0.814488	0.000488965	0.0102928
ppdpfb	pancreatic progenitor cell differentiation and proliferation factor b	Cell differentiation	1.65825	0.729663	0.00289197	0.0396711
col6a2	collagen, type VI, alpha 2	Cytosqueleton and ECM remodeling	1.56431	0.645522	0.00372632	0.0480761
vim	Vimentin	Cytosqueleton and ECM remodeling	0.52432	-0.931481	0.00138913	0.0226311
mfap5	microfibrillar associated protein 5	Cytosqueleton and ECM remodeling	0.399588	-1.32341	1.32455e-05	0.000545437
adh8a	alcohol dehydrogenase 8a	alcohol metabolic process	0.0670052	-3.89958	8.99076e-15	3.53402e-12

## Sheet: Common genes_0 dpt-7dpt
			comparison between 0dpt and 7dpt
Common DE genes 0 dpt-1dpt and 0 dpt-7 dpt	Full name	Go processes	foldChange	log2FoldChange	pval	padj
col12a1b	collagen, type XII, alpha 1b	Cytosqueleton and ECM remodeling	115.627	6.85333	1.64209e-19	3.48633e-15
si:dkey-96g2.2	Long non-coding RNA	ND	18.1808	4.18434	5.44337e-05	0.0152063
CABZ01090750.1	uncharacterized protein related to collagen	Cytosqueleton and ECM remodeling	17.5368	4.13232	5.30665e-05	0.0150221
si:ch211-39i22.1	Uncharacterized protein	ND	16.0941	4.00846	3.07136e-14	2.20056e-10
si:busm1-57f23.1	cystatin	Proteolysis	14.5195	3.85992	3.41557e-05	0.0108233
spi1b	spleen focus forming virus (SFFV) proviral integration oncogene spi1b	Cell differentiation	14.0591	3.81343	4.14129e-05	0.0120444
si:dkey-204f11.64	guanine nucleotide-binding protein G(I)/G(S)/G(O) subunit gamma-5-like	ND	10.0258	3.32564	9.97971e-05	0.02525
ptprt	protein tyrosine phosphatase, receptor type, t	Proteolysis	7.44792	2.89684	0.000170274	0.0384361
col12a1a	collagen, type XII, alpha 1a	Cytosqueleton and ECM remodeling	7.26492	2.86095	1.73191e-09	4.59626e-06
colec12	collectin sub-family member 12	Cytosqueleton and ECM remodeling	6.64233	2.73169	6.50532e-05	0.0179369
slc16a9a	solute carrier family 16 (monocarboxylic acid transporters), member 9a	Membrane transport	6.61924	2.72667	0.000368796	0.00833289
col11a1b	collagen, type XI, alpha 1b	Cytosqueleton and ECM remodeling	6.5347	2.70812	2.15131e-05	0.00765369
txn	thioredoxin	Oxidative stress	6.34722	2.66612	1.372e-05	0.00594469
CR936442.1	Uncharacterized protein	ND	6.32961	2.66212	4.45245e-06	0.00225071
mrc1b	mannose receptor, C type 1b	Carbohydrate binding	6.13848	2.61788	0.000191705	0.0419597
col1a1a	collagen, type I, alpha 1a	Cytosqueleton and ECM remodeling	6.12886	2.61562	2.08416e-05	0.0076291
olfml3b	olfactomedin-like 3b	Cytosqueleton and ECM remodeling	6.05617	2.59841	1.83572e-06	0.0011463
si:ch211-105c13.3	fd10a10	Ca binding	6.01273	2.58802	5.99438e-12	2.54533e-08
mcm2	MCM2 minichromosome maintenance deficient 2, mitotin	Cell Cycle	5.68992	2.50841	2.55957e-05	0.00836035
col5a1	procollagen, type V, alpha 1	Cytosqueleton and ECM remodeling	5.32247	2.4121	0.000139197	0.0335828
gas1a	growth arrest-specific 1a	Cell Cycle	5.28082	2.40076	1.7803e-06	0.0011463
CABZ01020207.1	membrane cofactor protein-like	ND	4.83465	2.27341	0.000234475	0.0488052
col1a2	collagen, type I, alpha 2	Cytosqueleton and ECM remodeling	4.73939	2.2447	4.26364e-06	0.00220784
snai2	snail homolog 2	Cytosqueleton and ECM remodeling	4.45408	2.15513	2.09442e-06	0.00126057
si:ch211-5k11.6	Uncharacterized protein	ND	4.33041	2.1145	6.14809e-06	0.00296659
si:ch211-11c15.3	thymosin b4	Cytosqueleton and ECM remodeling	4.23149	2.08117	1.98508e-05	0.0076291
mdka	midkine-related growth factor	Cell Cycle	4.11912	2.04234	3.99338e-12	2.11958e-08
cpn1	carboxypeptidase N, polypeptide 1	Proteolysis	3.86311	1.94976	3.34544e-07	0.000329539
dbn1	drebrin-like	Cytosqueleton and ECM remodeling	3.83506	1.93925	1.91701e-07	0.0002035
cxcl12a	chemokine (C-X-C motif) ligand 12a (stromal cell-derived factor 1)	immune response	3.71812	1.89457	4.49513e-09	8.67601e-06
anxa5b	annexin A5b	Cytosqueleton and ECM remodeling	3.70999	1.89142	9.20331e-05	0.0238287
sparc	secreted acidic cysteine rich glycoprotein	Cytosqueleton and ECM remodeling	3.64434	1.86566	1.83485e-07	0.0002035
c1qb	complement component 1, q subcomponent, B chain	immune response	3.56785	1.83506	0.000208329	0.0446771
col6a2	collagen, type VI, alpha 2	Cytosqueleton and ECM remodeling	3.49733	1.80625	1.78844e-08	2.53136e-05
mmp14a	matrix metalloproteinase 14a	Cytosqueleton and ECM remodeling	3.45918	1.79043	9.53174e-07	0.000696332
si:ch73-22o12.1	Uncharacterized protein	ND	3.42618	1.7766	0.000135423	0.0330478
tlr5b	toll-like receptor 5b	immune response	3.17251	1.66562	2.13747e-06	0.00126057
cmtm6	CKLF-like MARVEL transmembrane domain containing 6	ND	3.1068	1.63543	7.91047e-05	0.0209934
adh8a	alcohol dehydrogenase 8a	alcohol metabolic process	3.09435	1.62964	1.80472e-10	6.386e-07
si:ch211-198c19.3	Uncharacterized protein	ND	3.01687	1.59305	0.000216495	0.0455089
c6	complement component 6	immune response	2.9294	1.5506	1.92551e-05	0.00757046
CHST15	carbohydrate (N-acetylgalactosamine 4-sulfate 6-O) sulfotransferase 15	Cytosqueleton and ECM remodeling	2.92519	1.54853	8.74105e-05	0.0229113
serpinh1a	serpin peptidase inhibitor, clade H (heat shock protein 47), member 1a	Cytosqueleton and ECM remodeling	2.84336	1.5076	2.31731e-05	0.00793529
KRT18 (2 of 3)	Keratin 18	Cytosqueleton and ECM remodeling	2.61896	1.38899	2.5467e-05	0.00836035
zgc:92880	Uncharacterized protein	ND	2.58482	1.37006	7.14454e-05	0.0194469
BX548011.1	Non-coding RNAs	ND	2.5833	1.36922	9.99011e-05	0.02525
mfap5	microfibrillar associated protein 5	Cytosqueleton and ECM remodeling	2.28378	1.19142	9.2187e-06	0.00407754
ptbp3	polypyrimidine tract binding protein 3	mRNA processing	2.23615	1.16102	0.000145218	0.0346419
anxa1a	annexin A1a	Cytosqueleton and ECM remodeling	2.182	1.12565	1.17772e-06	0.000806583
vim	Vimentin	Cytosqueleton and ECM remodeling	2.1285	1.08984	2.19297e-05	0.00765369
fstl1b	follistatin-like 1b	BMP signalling	2.07513	1.0532	2.70017e-06	0.00154939
anxa2a	annexin A2a	Cytosqueleton and ECM remodeling	2.06213	1.04414	4.84536e-06	0.00239237
ppdpfb	pancreatic progenitor cell differentiation and proliferation factor b	Cell differentiation	1.8778	0.909042	0.000171986	0.0384361

## Sheet: GeneList_GO_sorted
Common DE genes 0 dpt-1dpt and 0 dpt-7 dpt	Full name	Go processes			Manually annoted processes	Number of genes
adh8a	alcohol dehydrogenase 8a	alcohol metabolic process			alcohol metabolic process	1
fstl1b	follistatin-like 1b	BMP signalling			BMP signalling	1
si:ch211-105c13.3	fd10a10, s100u	Ca binding			Ca binding	1
mrc1b	mannose receptor, C type 1b	Carbohydrate binding			Carbohydrate binding	1
mdka	midkine-related growth factor	Cell Cycle			Cell Cycle	3
gas1a	growth arrest-specific 1a	Cell Cycle			Cell differentiation	2
mcm2	MCM2 minichromosome maintenance deficient 2, mitotin	Cell Cycle			Cytosqueleton and ECM remodeling	23
ppdpfb	pancreatic progenitor cell differentiation and proliferation factor b	Cell differentiation			Immune response	4
spi1b	spleen focus forming virus (SFFV) proviral integration oncogene spi1b	Cell differentiation			Membrane transport	1
anxa1a	annexin A1a	Cytosqueleton and ECM remodeling			mRNA processing	1
anxa2a	annexin A2a	Cytosqueleton and ECM remodeling			Not determined (ND)	11
anxa5b	annexin A5b	Cytosqueleton and ECM remodeling			Oxidative stress	1
CHST15	carbohydrate (N-acetylgalactosamine 4-sulfate 6-O) sulfotransferase 15	Cytosqueleton and ECM remodeling			Proteolysis	3
col1a1a	collagen, type I, alpha 1a	Cytosqueleton and ECM remodeling
col1a2	collagen, type I, alpha 2	Cytosqueleton and ECM remodeling
col6a2	collagen, type VI, alpha 2	Cytosqueleton and ECM remodeling			Total number of genes	53
col11a1b	collagen, type XI, alpha 1b	Cytosqueleton and ECM remodeling
col12a1a	collagen, type XII, alpha 1a	Cytosqueleton and ECM remodeling
col12a1b	collagen, type XII, alpha 1b	Cytosqueleton and ECM remodeling
colec12	collectin sub-family member 12	Cytosqueleton and ECM remodeling
dbn1	drebrin-like	Cytosqueleton and ECM remodeling
KRT18 (2 of 3)	Keratin 18	Cytosqueleton and ECM remodeling
mmp14a	matrix metalloproteinase 14a	Cytosqueleton and ECM remodeling
mfap5	microfibrillar associated protein 5	Cytosqueleton and ECM remodeling
olfml3b	olfactomedin-like 3b	Cytosqueleton and ECM remodeling
col5a1	procollagen, type V, alpha 1	Cytosqueleton and ECM remodeling
sparc	secreted acidic cysteine rich glycoprotein	Cytosqueleton and ECM remodeling
serpinh1a	serpin peptidase inhibitor, clade H (heat shock protein 47), member 1a	Cytosqueleton and ECM remodeling
snai2	snail homolog 2	Cytosqueleton and ECM remodeling
si:ch211-11c15.3	thymosin b4	Cytosqueleton and ECM remodeling
CABZ01090750.1	uncharacterized protein related to collagen	Cytosqueleton and ECM remodeling
vim	Vimentin	Cytosqueleton and ECM remodeling
c6	complement component 6	immune response
cxcl12a	chemokine (C-X-C motif) ligand 12a (stromal cell-derived factor 1)	immune response
c1qb	complement component 1, q subcomponent, B chain	immune response
tlr5b	toll-like receptor 5b	immune response
slc16a9a	solute carrier family 16 (monocarboxylic acid transporters), member 9a	Membrane transport
ptbp3	polypyrimidine tract binding protein 3	mRNA processing
CR936442.1	Uncharacterized protein	ND
si:ch211-198c19.3	Uncharacterized protein	ND
BX548011.1	Non-coding RNAs	ND
zgc:92880	Uncharacterized protein	ND
si:dkey-96g2.2	Long non-coding RNA	ND
si:ch211-39i22.1	Uncharacterized protein	ND
cmtm6	CKLF-like MARVEL transmembrane domain containing 6	ND
si:ch73-22o12.1	Uncharacterized protein	ND
CABZ01020207.1	membrane cofactor protein-like	ND
si:ch211-5k11.6	Uncharacterized protein	ND
si:dkey-204f11.64	guanine nucleotide-binding protein G(I)/G(S)/G(O) subunit gamma-5-like	ND
txn	thioredoxin	Oxidative stress
cpn1	carboxypeptidase N, polypeptide 1	Proteolysis
si:busm1-57f23.1	cystatin	Proteolysis
ptprt	protein tyrosine phosphatase, receptor type, t	Proteolysis
