# Supplementary material for: Ciliary neurotrophic factor stimulates cardioprotection and the proliferative activity in the adult zebrafish heart
Source: NPJ Regen Med. 2019 Jan 24;4:2. doi: 10.1038/s41536-019-0064-9 (PMC6345746; doi:10.1038/s41536-019-0064-9)
Supplement: Supplementary file 4 — Suppl. Data S3 [file 41536_2019_64_MOESM4_ESM.xlsx]

## Sheet: Sheet1
Danio geneID	log2FoldChange Ni-1dpsi	padj NI- 1dpsi
anxa5b	3.10172	2.29864e-21
casp3a	1.42629	0.000352636
cebpb	0.844508	0.0224318
il6st	1.03941	0.000297793
impa1	1.92631	9.6331e-05
jak1	0.949726	0.00145253
junba	1.73703	1.9433e-06
LDLR (1 of 3)	2.92228	0.028082
ldlrad3	-1.14819	0.00525167
lifrb	4.3997	2.59692e-10
mapk12a	4.03019	0.00791525
mapk8b	-1.13098	0.0106609
mmp13a	7.05397	0.000652583
nfkbiaa	1.19344	0.0210358
rac1a	1.34875	9.22289e-06
socs3b	1.92557	6.10985e-11
stat1b	1.74877	0.000712355
stat3	1.23595	0.000432977
timp2b	6.81655	2.33699e-84
ywhae2	1.10879	0.00166858
ywhah	0.948951	0.0138499
ywhaqa	1.21314	6.31671e-05
ywhaqb	1.57031	6.00863e-09
ywhaz	1.42817	8.32173e-08
